# Supplementary material for: The Role of Artificial Intelligence in Exercise-Based Cardiovascular Health Interventions: A Scoping Review
Source: J Funct Morphol Kinesiol. 2025 Oct 21;10(4):409. doi: 10.3390/jfmk10040409 (PMC12550945; doi:10.3390/jfmk10040409)
Supplement: Supplementary file 1 [file jfmk-10-00409-s001.zip]

Archive with 1 entries (1 files):
- jfmk-3923624-supplementary.pdf
